# Supplementary material for: “In Less than No Time”: Feasibility of Rotational Thromboelastometry to Detect Anticoagulant Drugs Activity and to Guide Reversal Therapy
Source: J Clin Med. 2022 Mar 4;11(5):1407. doi: 10.3390/jcm11051407 (PMC8911211; doi:10.3390/jcm11051407)
Supplement: Supplementary file 1 [file jcm-11-01407-s001.zip]

Archive with 3 entries (3 files):
- Table_S1_rev.pdf
- Table_S2_rev.pdf
- Table_S3_rev.pdf
